# Supplementary material for: The clinical and microbiological characteristics of enteric fever in Cambodia, 2008-2015
Source: PLoS Negl Trop Dis. 2017 Sep 20;11(9):e0005964. doi: 10.1371/journal.pntd.0005964 (PMC5624643; doi:10.1371/journal.pntd.0005964)
Supplement: S1 Table — (XLSX) [file pntd.0005964.s001.xlsx]

## Sheet: S1_Table1
Strain_Number	Identification_ITM	Year_of_Collection2	Province	Duplicate_isolate?	Ampicillin_10μg_Disc_Diameter	Ampicillin_Resistant_≤13mm_ZOI	Chloramphenicol_30μg_Disc_Diameter	Chloramphenicol_Resistant_≤12mm_ZOI	Ceftriaxone_30μg_Disc_Diameter	Ceftriaxone_Resistant_≤19mm_ZOI	Nalidixic acid_Disc_30μg	Nalidixic acid≤_Resistant_13mm_ZOI	Tetracyclin_Disc_30μg	Tetracyclin_Resistant_≤11mm_ZOI	Ceftazidime Disc_30μg	Ceftazidime_Resistant_≤17mm_ZOI	Meropenem_10μg _Disc_Diameter	Meropenem_Resistant_≤19mm_ZOI	Ertapenem_10μg _Disc_Diameter	Ertapenem_Resistant_≤18mm_ZOI	Pefloxacin_5μg_Disc_Diameter	Pefloxacin_Resistant_≤23mm_ZOI	Co-trimoxazole_1.25+23.7μg_Disc_Diameter	Co-trimoxazole_Resistant_≤10mm_ZOI	Gentamycin_10μg _Disc_Diameter	Gentamycin_Resistant_≤12mm_ZOI	Ciprofloxacin_Etest_Biomérieux	Ciprofloxacin_DCS_≥0.125	Azithromycin_Etest_Biomérieux	Azithromycin_Resistant_≥32	MDR	DCS	MDR + DCS	ESBL_Positive	GyrA	GyrB	IncHI1A	IncHI1B (R27)	IncFIB (pHCM2)	IncQ1	p0111	incHI1 pMLST	aminoglycoside	beta-lactamase	phenicol	sulphonamide	tetracycline	trimethoprim	H58
166	Salmonella Typhi	2008	Kandal	No	0	1	0	1	31	0	0	1	0	1	29	0	35	0	35	0	17	1	0	1	25	0	0.25	1	3	0	1	1	1	0	Ser83Phe	No	Yes	Yes	No	Yes	No	PST6	strB_strA	blaTEM-1B	catA1	sul1_sul2	tet(B)	dfrA7	Yes
566	Salmonella Typhi	2009	Phnom Penh	No	0	1	0	1	30	0	0	1	0	1	28	0	38	0	38	0	18	1	0	1	24	0	0.25	1	4	0	1	1	1	0	Ser83Phe	No	Yes	Yes	No	Yes	Yes	PST6	strB_strA	blaTEM-1B	catA1	sul1_sul2	tet(B)	dfrA7	Yes
643	Salmonella Typhi	2009	Phnom Penh	No	0	1	0	1	31	0	0	1	0	1	28	0	35	0	35	0	18	1	0	1	25	0	0.25	1	4	0	1	1	1	0	Ser83Phe	No	Yes	Yes	No	Yes	Yes	PST6	strB_strA	blaTEM-1B	catA1	sul1_sul2	tet(B)	dfrA7	Yes
941	Salmonella Typhi	2009	Takeo	No	27	0	29	0	31	0	0	1	25	0	28	0	37	0	37	0	18	1	31	0	24	0	0.25	1	4	0	0	1	0	0	Ser83Phe	No	No	No	No	No	No		-	-	-	-	-	-	Yes
1003	Salmonella Typhi	2009	Kampong Chhnang	No	0	1	0	1	32	0	0	1	0	1	30	0	40	0	40	0	18	1	0	1	25	0	0.38	1	6	0	1	1	1	0	Ser83Phe	No	Yes	Yes	No	Yes	Yes	PST6	strB_strA	blaTEM-1B	catA1	sul1_sul2	tet(B)	dfrA7	Yes
1674	Salmonella Typhi	2010	Kandal	No	27	0	29	0	31	0	0	1	23	0	28	0	33	0	33	0	15	1	32	0	24	0	0.25	1	4	0	0	1	0	0	Ser83Phe	No	No	No	No	No	No		-	-	-	-	-	-	Yes
1909	Salmonella Typhi	2010	Phnom Penh	No	27	0	28	0	30	0	0	1	23	0	28	0	35	0	35	0	16	1	31	0	24	0	0.25	1	3	0	0	1	0	0	Ser83Phe	No	No	No	No	No	No		-	-	-	-	-	-	Yes
1928	Salmonella Typhi	2010	Kampong Chhnang	No	0	1	0	1	31	0	0	1	0	1	28	0	34	0	34	0	18	1	0	1	23	0	0.25	1	4	0	1	1	1	0	Ser83Phe	No	Yes	Yes	No	Yes	No	PST6	strB_strA	blaTEM-1B	catA1	sul1_sul2	tet(B)	dfrA7	Yes
1969	Salmonella Typhi	2010	Phnom Penh	No	0	1	0	1	31	0	0	1	0	1	27	0	33	0	33	0	17	1	0	1	25	0	0.25	1	3	0	1	1	1	0	Ser83Phe	No	Yes	Yes	No	Yes	Yes	PST6	strB_strA	blaTEM-1B	catA1	sul1_sul2	tet(B)	dfrA7	Yes
1989	Salmonella Typhi	2010	Kampong Chhnang	No	0	1	0	1	33	0	0	1	0	1	30	0	35	0	35	0	18	1	0	1	24	0	0.19	1	3	0	1	1	1	0	Ser83Phe	No	Yes	Yes	No	Yes	No	PST6	strB_strA	blaTEM-1B	catA1	sul1_sul2	tet(B)	dfrA7	Yes
2011	Salmonella Typhi	2010	Phnom Penh	No	0	1	0	1	32	0	0	1	0	1	26	0	34	0	34	0	19	1	0	1	23	0	0.25	1	4	0	1	1	1	0	Ser83Phe	No	Yes	Yes	No	Yes	No	PST6	strB_strA	blaTEM-1B	catA1	sul1_sul2	tet(B)	dfrA7	Yes
2037	Salmonella Typhi	2010	Kandal	No	0	1	0	1	30	0	0	1	0	1	29	0	35	0	34	0	17	1	0	1	24	0	0.38	1	3	0	1	1	1	0	Ser83Phe	No	Yes	Yes	No	Yes	Yes	PST6	strB_strA	blaTEM-1B	catA1	sul1_sul2	tet(B)	dfrA7	Yes
2427	Salmonella Typhi	2010	Prey Veng	No	0	1	0	1	31	0	0	1	0	1	28	0	35	0	35	0	19	1	0	1	25	0	0.25	1	2	0	1	1	1	0	Ser83Phe	No	Yes	Yes	No	Yes	Yes	PST6	strB_strA	blaTEM-1B	catA1	sul1_sul2	tet(B)	dfrA7	Yes
2589	Salmonella Typhi	2010	NK	No	28	0	28	0	32	0	0	1	23	0	29	0	38	0	38	0	19	1	31	0	25	0	0.25	1	3	0	0	1	0	0	Ser83Phe	No	No	No	No	No	No		-	-	-	-	-	-	Yes
2843	Salmonella Typhi	2010	Prey Veng	No	30	0	27	0	34	0	0	1	24	0	30	0	37	0	37	0	18	1	34	0	25	0	0.25	1	4	0	0	1	0	0	Ser83Phe	No	No	No	No	No	No		-	-	-	-	-	-	Yes
3025*	Salmonella Typhi	2011	Phnom Penh	No	0	1	0	1	34	0	0	1	0	1	28	0	37	0	37	0	18	1	0	1	24	0	0.38	1	6	0	1	1	1	0	Ser83Phe	No	Yes	Yes	No	No	Yes	close to PST6 (locus hcm1064 lacking)	-	-	catA1	sul1	tet(B)	dfrA7	Yes
3179	Salmonella Typhi	2011	Kampong Chhnang	No	0	1	0	1	27	0	0	1	0	1	28	0	35	0	35	0	19	1	0	1	25	0	0.19	1	4	0	1	1	1	0	Ser83Phe	No	Yes	Yes	No	Yes	No	close to PST6 (locus hcm1064 incomplete)	strB_strA	blaTEM-1B	catA1	sul1_sul2	tet(B)	dfrA7	Yes
3295	Salmonella Typhi	2011	Kampong Speu	No	0	1	0	1	31	0	0	1	0	1	28	0	36	0	36	0	19	1	0	1	26	0	0.25	1	4	0	1	1	1	0	Ser83Phe	No	Yes	Yes	No	Yes	No	PST6	strB_strA	blaTEM-1B	catA1	sul1_sul2	tet(B)	dfrA7	Yes
3397	Salmonella Typhi	2011	Prey Veng	No	0	1	0	1	34	0	0	1	10	1	30	0	38	0	37	0	19	1	0	1	27	0	0.25	1	3	0	1	1	1	0	Ser83Phe	No	Yes	Yes	No	Yes	No	PST6	strB_strA	blaTEM-1B	catA1	sul1_sul2	tet(B)	dfrA7	Yes
3400	Salmonella Typhi	2011	Phnom Penh	No	0	1	0	1	32	0	0	1	10	1	28	0	32	0	35	0	17	1	0	1	25	0	0.25	1	3	0	1	1	1	0	Ser83Phe	No	Yes	Yes	No	Yes	Yes	PST6	strB_strA	blaTEM-1B	catA1	sul1_sul2	tet(B)	dfrA7	Yes
3463	Salmonella Typhi	2011	Prey Veng	No	29	0	27	0	32	0	0	1	24	0	30	0	38	0	35	0	17	1	31	0	25	0	0.25	1	3	0	0	1	0	0	Ser83Phe	No	No	No	No	No	No		-	-	-	-	-	-	Yes
3497	Salmonella Typhi	2011	Phnom Penh	No	28	0	28	0	31	0	0	1	25	0	32	0	38	0	38	0	18	1	32	0	27	0	0.25	1	3	0	0	1	0	0	Ser83Phe	No	No	No	No	No	No		-	-	-	-	-	-	Yes
3811	Salmonella Typhi	2011	Battambang	No	28	0	28	0	31	0	0	1	23	0	29	0	38	0	35	0	20	1	33	0	25	0	0.25	1	2	0	0	1	0	0	Ser83Phe	No	No	No	No	No	No		-	-	-	-	-	-	Yes
3887	Salmonella Typhi	2011	Phnom Penh	No	0	1	0	1	31	0	0	1	10	1	30	0	38	0	36	0	17	1	0	1	25	0	0.25	1	2	0	1	1	1	0	Ser83Phe	No	Yes	Yes	No	Yes	Yes	PST6	strB_strA	blaTEM-1B	catA1	sul1_sul2	tet(B)	dfrA7	Yes
4014	Salmonella Typhi	2012	Kampong Speu	No	0	1	0	1	31	0	0	1	10	1	30	0	38	0	37	0	20	1	0	1	25	0	0.19	1	3	0	1	1	1	0	Ser83Phe	No	Yes	Yes	No	Yes	Yes	PST6	strB_strA	blaTEM-1B	catA1	sul1_sul2	tet(B)	dfrA7	Yes
4084	Salmonella Typhi	2012	Phnom Penh	No	28	0	27	0	32	0	18	0	27	0	30	0	38	0	36	0	23	1	33	0	26	0	0.094	1	3	0	0	1	0	0	No	Ser464Phe	No	No	No	No	Yes		-	-	-	-	-	-	Yes
4244	Salmonella Typhi	2012	Phnom Penh	No	0	1	0	1	29	0	0	1	10	1	29	0	36	0	34	0	19	1	0	1	24	0	0.25	1	3	0	1	1	1	0	Ser83Phe	No	Yes	Yes	No	Yes	Yes	PST6	strB_strA	blaTEM-1B	catA1	sul1_sul2	tet(B)	dfrA7	Yes
4308	Salmonella Typhi	2012	Kandal	No	0	1	0	1	33	0	0	1	10	1	32	0	35	0	35	0	17	1	0	1	23	0	0.19	1	4	0	1	1	1	0	Ser83Phe	No	Yes	Yes	No	Yes	No	PST6	strB_strA	blaTEM-1B	catA1	sul1_sul2	tet(B)	dfrA7	Yes
4321	Salmonella Typhi	2012	Phnom Penh	No	27	0	28	0	31	0	0	1	24	0	30	0	37	0	34	0	18	1	33	0	25	0	0.25	1	3	0	0	1	0	0	Ser83Phe	No	No	No	No	No	Yes		-	-	-	-	-	-	Yes
4399	Salmonella Typhi	2012	Takeo	No	27	0	27	0	32	0	0	1	25	0	30	0	38	0	37	0	16	1	32	0	25	0	0.25	1	3	0	0	1	0	0	Ser83Phe	No	No	No	No	No	No		-	-	-	-	-	-	Yes
4599	Salmonella Typhi	2012	Kampong Speu	No	0	1	0	1	33	0	0	1	10	1	29	0	36	0	34	0	17	1	0	1	25	0	0.25	1	3	0	1	1	1	0	Ser83Phe	No	Yes	Yes	No	Yes	Yes	PST6	strB_strA	blaTEM-1B	catA1	sul1_sul2	tet(B)	dfrA7	Yes
4640	Salmonella Typhi	2012	Kampong Speu	No	0	1	0	1	30	0	0	1	10	1	28	0	35	0	32	0	16	1	0	1	23	0	0.25	1	4	0	1	1	1	0	Ser83Phe	No	Yes	Yes	No	Yes	Yes	PST6	strB_strA	blaTEM-1B	catA1	sul1_sul2	tet(B)	dfrA7	Yes
4717	Salmonella Typhi	2012	Phnom Penh	No	30	0	24	0	32	0	10	1	25	0	33	0	38	0	37	0	18	1	29	0	23	0	0.25	1	6	0	0	1	0	0	Ser83Phe	No	No	No	No	No	No		-	-	-	-	-	-	Yes
4741	Salmonella Typhi	2012	Phnom Penh	No	26	0	27	0	31	0	0	1	28	0	28	0	38	0	37	0	19	1	30	0	26	0	0.19	1	2	0	0	1	0	0	Ser83Phe	No	No	No	No	No	Yes		-	-	-	-	-	-	Yes
4764	Salmonella Typhi	2012	Phnom Penh	No	0	1	0	1	31	0	0	1	10	1	29	0	35	0	34	0	17	1	0	1	23	0	0.25	1	4	0	1	1	1	0	Ser83Phe	No	Yes	Yes	No	Yes	Yes	PST6	strB_strA	blaTEM-1B	catA1	sul1_sul2	tet(B)	dfrA7	Yes
4855	Salmonella Typhi	2012	Phnom Penh	Yes	0	1	0	1	31	0	0	1	0	1	29	0	35	0	34	0	18	1	0	1	25	0	0.25	1	2	0	1	1	1	0	Ser83Phe	No	Yes	Yes	No	Yes	Yes	close to PST6 (SNP in locus hcm1178ac)	strB_strA	blaTEM-1B	catA1	sul1_sul2	tet(B)	dfrA7	Yes
5024	Salmonella Typhi	2013	Phnom Penh	No	26	0	27	0	31	0	0	1	24	0	28	0	36	0	34	0	18	1	31	0	26	0	0.25	1	3	0	0	1	0	0	Ser83Phe	No	No	No	No	No	Yes		-	-	-	-	-	-	Yes
5089	Salmonella Typhi	2013	Phnom Penh	No	28	0	27	0	32	0	0	1	25	0	30	0	36	0	35	0	19	1	33	0	25	0	0.25	1	2	0	0	1	0	0	Ser83Phe	No	No	No	No	No	Yes		-	-	-	-	-	-	Yes
5109	Salmonella Typhi	2013	Phnom Penh	No	29	0	28	0	31	0	25	0	26	0	31	0	36	0	35	0	29	0	34	0	25	0	0.006	0	2	0	0	0	0	0	No	No	No	No	Yes	No	Yes		-	-	-	-	-	-	No
5158	Salmonella Typhi	2013	Phnom Penh	No	27	0	28	0	31	0	0	1	24	0	28	0	35	0	34	0	17	1	33	0	24	0	0.25	1	2	0	0	1	0	0	Ser83Phe	No	No	No	No	No	No		-	-	-	-	-	-	Yes
5236	Salmonella Typhi	2013	Phnom Penh	No	0	1	0	1	31	0	0	1	0	1	27	0	36	0	34	0	20	1	0	1	25	0	0.25	1	2	0	1	1	1	0	Ser83Phe	No	Yes	Yes	No	Yes	No	PST6	strB_strA	blaTEM-1B	catA1	sul1_sul2	tet(B)	dfrA7	Yes
5256	Salmonella Typhi	2013	Phnom Penh	No	0	1	0	1	30	0	0	1	0	1	27	0	35	0	34	0	16	1	0	1	24	0	0.19	1	2	0	1	1	1	0	Ser83Phe	No	Yes	Yes	No	Yes	No	PST6	strB_strA	blaTEM-1B	catA1	sul1_sul2	tet(B)	dfrA7	Yes
5304	Salmonella Typhi	2013	Kampong Chhnang	No	21	0	28	0	31	0	0	1	24	0	29	0	34	0	34	0	17	1	31	0	24	0	0.38	1	2	0	0	1	0	0	Ser83Phe	No	No	No	No	No	Yes		-	-	-	-	-	-	Yes
5316	Salmonella Typhi	2013	Phnom Penh	No	27	0	30	0	31	0	0	1	24	0	29	0	35	0	35	0	15	1	32	0	24	0	0.38	1	3	0	0	1	0	0	Ser83Phe	No	No	No	No	No	No		-	-	-	-	-	-	Yes
5342	Salmonella Typhi	2013	Phnom Penh	No	28	0	28	0	33	0	0	1	23	0	28	0	35	0	32	0	15	1	33	0	23	0	0.25	1	3	0	0	1	0	0	Ser83Phe	No	No	No	No	No	Yes		-	-	-	-	-	-	Yes
5347	Salmonella Typhi	2013	Phnom Penh	No	27	0	27	0	31	0	0	1	24	0	28	0	35	0	36	0	16	1	32	0	24	0	0.25	1	3	0	0	1	0	0	Ser83Phe	No	No	No	No	No	Yes		-	-	-	-	-	-	Yes
5413	Salmonella Typhi	2013	Phnom Penh	No	27	0	28	0	32	0	0	1	25	0	29	0	35	0	35	0	15	1	32	0	24	0	0.25	1	3	0	0	1	0	0	Ser83Phe	No	No	No	No	No	Yes		-	-	-	-	-	-	Yes
5490	Salmonella Typhi	2013	Phnom Penh	No	28	0	28	0	31	0	0	1	24	0	29	0	35	0	34	0	16	1	32	0	24	0	0.25	1	2	0	0	1	0	0	Ser83Phe	No	No	No	No	No	No		-	-	-	-	-	-	Yes
5493	Salmonella Typhi	2013	Banteay Meanchey	No	23	0	28	0	31	0	0	1	23	0	24	0	29	0	34	0	16	1	33	0	23	0	0.38	1	2	0	0	1	0	0	Asp87Asn + Ser83Phe	No	No	No	No	No	Yes		-	-	-	-	-	-	Yes
5532	Salmonella Typhi	2013	Kampong Speu	No	22	0	23	0	28	0	0	1	23	0	28	0	32	0	32	0	17	1	30	0	24	0	0.38	1	3	0	0	1	0	0	Ser83Phe	No	No	No	No	No	No		-	-	-	-	-	-	Yes
5558	Salmonella Typhi	2013	Prey Veng	No	26	0	25	0	31	0	0	1	23	0	28	0	34	0	33	0	15	1	31	0	23	0	0.38	1	2	0	0	1	0	0	Ser83Phe	No	No	No	No	No	No		-	-	-	-	-	-	Yes
5842	Salmonella Typhi	2013	Phnom Penh	No	24	0	21	0	30	0	0	1	23	0	27	0	34	0	35	0	17	1	27	0	23	0	0.38	1	3	0	0	1	0	0	Ser83Phe	No	No	No	No	No	No		-	-	-	-	-	-	Yes
6048	Salmonella Typhi	2014	Phnom Penh	No	0	1	0	1	34	0	0	1	0	1	30	0	39	0	39	0	18	1	0	1	25	0	0.25	1	3	0	1	1	1	0	Ser83Phe	No	Yes	Yes	No	Yes	No	PST6	strB_strA	blaTEM-1B	catA1	sul1_sul2	tet(B)	dfrA7	Yes
6064	Salmonella Typhi	2014	Phnom Penh	No	26	0	24	0	33	0	0	1	24	0	32	0	38	0	37	0	16	1	27	0	25	0	0.25	1	3	0	0	1	0	0	Ser83Phe	No	No	No	No	No	No		-	-	-	-	-	-	Yes
6086	Salmonella Typhi	2014	Phnom Penh	No	26	0	26	0	32	0	0	1	24	0	31	0	37	0	38	0	16	1	27	0	24	0	0.38	1	2	0	0	1	0	0	Ser83Phe	No	No	No	No	No	No		-	-	-	-	-	-	Yes
6143/10	Salmonella Typhi	2014	Phnom Penh	No	31	0	0	1	34	0	0	1	0	1	34	0	36	0	36	0	10	1	29	0	25	0	0.19	1	2	0	0	1	0	0	Ser83Phe	No	Yes	Yes	No	No	No	close to PST6 (locus hcm1178ac incomplete)	-	-	catA1	sul1	tet(B)	dfrA7	Yes
6213/80	Salmonella Typhi	2014	Phnom Penh	No	28	0	24	0	34	0	0	1	24	0	32	0	33	0	35	0	14	1	32	0	24	0	0.38	1	4	0	0	1	0	0	Ser83Phe	No	No	No	No	No	Yes		-	-	-	-	-	-	Yes
6395/47	Salmonella Typhi	2014	Phnom Penh	No	26	0	0	1	31	0	0	1	0	1	30	0	35	0	34	0	16	1	27	0	23	0	0.25	1	3	0	0	1	0	0	Ser83Phe	No	No	No	No	No	No	unknown ST (loci hcm1043, hcm1064, hcm1259 lacking)	-	-	catA1	sul1	tet(B)	dfrA7	Yes
6415/43	Salmonella Typhi	2015	Phnom Penh	No	29	0	23	0	34	0	0	1	24	0	30	0	38	0	37	0	19	1	34	0	27	0	0.25	1	2	0	0	1	0	0	Ser83Phe	No	No	No	No	No	No		-	-	-	-	-	-	Yes
6472/47	Salmonella Typhi	2015	Phnom Penh	No	26	0	23	0	31	0	0	1	25	0	30	0	34	0	33	0	17	1	26	0	22	0	0.25	1	3	0	0	1	0	0	Ser83Phe	No	No	No	No	No	No		-	-	-	-	-	-	Yes
6608	Salmonella Typhi	2015	Phnom Penh	No	0	1	0	1	33	0	0	1	0	1	30	0	35	0	34	0	18	1	0	1	24	0	0.19	1	3	0	1	1	1	0	Ser83Phe	No	Yes	Yes	No	Yes	No	PST6	strB_strA	blaTEM-1B	catA1	sul1_sul2	tet(B)	dfrA7	Yes
6671	Salmonella Typhi	2015	Kampong Speu	No	26	0	23	0	30	0	0	1	24	0	28	0	36	0	34	0	16	1	26	0	23	0	0.25	1	3	0	0	1	0	0	Ser83Phe	No	No	No	No	No	No		-	-	-	-	-	-	Yes
6675	Salmonella Typhi	2015	Kampong Chhnang	No	21	0	21	0	28	0	0	1	23	0	26	0	32	0	32	0	16	1	30	0	24	0	0.25	1	4	0	0	1	0	0	Ser83Phe	No	No	No	No	No	No		-	-	-	-	-	-	Yes
6727	Salmonella Typhi	2015	Phnom Penh	No	25	0	23	0	31	0	24	0	25	0	30	0	36	0	34	0	24	0	30	0	22	0	0.016	0	3	0	0	0	0	0	No	No	No	No	Yes	No	Yes		-	-	-	-	-	-	Yes
6729	Salmonella Typhi	2015	Phnom Penh	No	0	1	0	1	30	0	0	1	0	1	28	0	35	0	34	0	20	1	0	1	23	0	0.19	1	3	0	1	1	1	0	Ser83Phe	No	Yes	Yes	No	Yes	No	PST6	strB_strA	blaTEM-1B	catA1	sul1_sul2	tet(B)	dfrA7	Yes
494	Salmonella Paratyphi A	2008	NK	No	24	0	23	0	33	0	24	0	25	0	28	0	35	0	34	0	26	0	27	0	27	0	0.023	0	3	0	0	0	0	0	No	No	No	No	No	No	No		-	-	-	-	-	-	NA
1964	Salmonella Paratyphi A	2010	Phnom Penh	No	24	0	20	0	31	0	25	0	26	0	28	0	34	0	35	0	27	0	28	0	28	0	0.023	0	3	0	0	0	0	0	No	No	No	No	No	No	No		-	-	-	-	-	-	NA
3094	Salmonella Paratyphi A	2011	Prey Veng	No	24	0	20	0	31	0	24	0	24	0	28	0	34	0	33	0	26	0	30	0	27	0	0.023	0	4	0	0	0	0	0	No	No	No	No	No	No	No		-	-	-	-	-	-	NA
4169	Salmonella Paratyphi A	2012	Phnom Penh	No	23	0	21	0	33	0	25	0	24	0	28	0	36	0	33	0	28	0	32	0	26	0	0.023	0	4	0	0	0	0	0	No	No	No	No	No	No	No		-	-	-	-	-	-	NA
4271	Salmonella Paratyphi A	2012	Svay Rieng	No	23	0	22	0	31	0	24	0	25	0	27	0	34	0	33	0	26	0	33	0	26	0	0.016	0	3	0	0	0	0	0	No	No	No	No	No	No	No		-	-	-	-	-	-	NA
4388	Salmonella Paratyphi A	2012	Phnom Penh	No	24	0	22	0	33	0	24	0	25	0	28	0	34	0	34	0	28	0	32	0	26	0	0.023	0	3	0	0	0	0	0	No	No	No	No	No	No	No		-	-	-	-	-	-	NA
4416	Salmonella Paratyphi A	2012	Kandal	No	23	0	22	0	30	0	25	0	24	0	28	0	32	0	33	0	24	0	31	0	27	0	0.016	0	3	0	0	0	0	0	No	No	No	No	No	No	No		-	-	-	-	-	-	NA
4462	Salmonella Paratyphi A	2012	Phnom Penh	No	25	0	22	0	33	0	25	0	26	0	28	0	36	0	34	0	28	0	31	0	28	0	0.016	0	3	0	0	0	0	0	No	No	No	No	No	No	No		-	-	-	-	-	-	NA
4561	Salmonella Paratyphi A	2012	Kandal	No	25	0	22	0	33	0	26	0	24	0	28	0	35	0	34	0	26	0	32	0	27	0	0.023	0	3	0	0	0	0	0	No	No	No	No	No	No	No		-	-	-	-	-	-	NA
4605	Salmonella Paratyphi A	2012	Phnom Penh	No	23	0	21	0	32	0	25	0	24	0	28	0	36	0	34	0	26	0	31	0	26	0	0.023	0	4	0	0	0	0	0	No	No	No	No	No	No	No		-	-	-	-	-	-	NA
4677	Salmonella Paratyphi A	2012	Phnom Penh	No	23	0	21	0	32	0	25	0	24	0	27	0	33	0	34	0	26	0	32	0	26	0	0.023	0	4	0	0	0	0	0	No	No	No	No	No	No	No		-	-	-	-	-	-	NA
4709	Salmonella Paratyphi A	2012	Phnom Penh	No	23	0	20	0	30	0	23	0	25	0	27	0	34	0	33	0	26	0	31	0	28	0	0.023	0	4	0	0	0	0	0	No	No	No	No	No	No	No		-	-	-	-	-	-	NA
4950	Salmonella Paratyphi A	2013	Phnom Penh	No	23	0	21	0	31	0	24	0	24	0	27	0	34	0	31	0	26	0	31	0	26	0	0.032	0	4	0	0	0	0	0	No	No	No	No	No	No	No		-	-	-	-	-	-	NA
5017	Salmonella Paratyphi A	2013	Phnom Penh	No	22	0	20	0	30	0	0	1	24	0	27	0	32	0	33	0	17	1	31	0	27	0	0.19	1	4	0	0	1	0	0	Asp87Asn	No	No	No	No	No	No		-	-	-	-	-	-	NA
5040/41	Salmonella Paratyphi A	2013	Takeo	No	22	0	22	0	31	0	24	0	24	0	27	0	34	0	33	0	26	0	31	0	26	0	0.023	0	4	0	0	0	0	0	No	No	No	No	No	No	No		-	-	-	-	-	-	NA
5042/43	Salmonella Paratyphi A	2013	Phnom Penh	No	23	0	21	0	29	0	24	0	24	0	27	0	34	0	33	0	27	0	32	0	27	0	0.023	0	3	0	0	0	0	0	NA	NA	NA	NA	NA	NA	NA		NA	NA	NA	NA	NA	NA	NA
5043/44	Salmonella Paratyphi A	2013	Phnom Penh	No	23	0	19	0	30	0	24	0	24	0	27	0	34	0	32	0	26	0	30	0	25	0	0.012	0	4	0	0	0	0	0	NA	NA	NA	NA	NA	NA	NA		NA	NA	NA	NA	NA	NA	NA
5060/61	Salmonella Paratyphi A	2013	Phnom Penh	No	23	0	20	0	31	0	24	0	23	0	28	0	34	0	33	0	26	0	32	0	26	0	0.016	0	4	0	0	0	0	0	NA	NA	NA	NA	NA	NA	NA		NA	NA	NA	NA	NA	NA	NA
5074/75	Salmonella Paratyphi A	2013	Phnom Penh	No	23	0	21	0	31	0	24	0	24	0	26	0	34	0	33	0	25	0	30	0	26	0	0.023	0	4	0	0	0	0	0	No	No	No	No	No	No	No		-	-	-	-	-	-	NA
5091/11	Salmonella Paratyphi A	2013	Phnom Penh	No	23	0	19	0	31	0	24	0	24	0	28	0	34	0	32	0	25	0	30	0	26	0	0.032	0	4	0	0	0	0	0	NA	NA	NA	NA	NA	NA	NA		NA	NA	NA	NA	NA	NA	NA
5093/13	Salmonella Paratyphi A	2013	Phnom Penh	No	23	0	21	0	30	0	24	0	24	0	27	0	34	0	32	0	26	0	30	0	24	0	0.016	0	3	0	0	0	0	0	NA	NA	NA	NA	NA	NA	NA		NA	NA	NA	NA	NA	NA	NA
5095/15	Salmonella Paratyphi A	2013	Phnom Penh	No	22	0	20	0	31	0	25	0	24	0	28	0	34	0	33	0	25	0	33	0	27	0	0.023	0	4	0	0	0	0	0	NA	NA	NA	NA	NA	NA	NA		NA	NA	NA	NA	NA	NA	NA
5097/17	Salmonella Paratyphi A	2013	Phnom Penh	No	23	0	20	0	30	0	24	0	24	0	27	0	34	0	32	0	25	0	32	0	25	0	0.016	0	3	0	0	0	0	0	NA	NA	NA	NA	NA	NA	NA		NA	NA	NA	NA	NA	NA	NA
5099/19	Salmonella Paratyphi A	2013	Phnom Penh	No	23	0	22	0	30	0	26	0	23	0	27	0	34	0	33	0	25	0	31	0	26	0	0.023	0	3	0	0	0	0	0	NA	NA	NA	NA	NA	NA	NA		NA	NA	NA	NA	NA	NA	NA
5107/27	Salmonella Paratyphi A	2013	Phnom Penh	No	24	0	19	0	32	0	25	0	23	0	27	0	34	0	33	0	26	0	32	0	26	0	0.016	0	3	0	0	0	0	0	NA	NA	NA	NA	NA	NA	NA		NA	NA	NA	NA	NA	NA	NA
5137/57	Salmonella Paratyphi A	2013	Phnom Penh	No	22	0	20	0	31	0	24	0	24	0	27	0	34	0	33	0	26	0	32	0	26	0	0.023	0	3	0	0	0	0	0	NA	NA	NA	NA	NA	NA	NA		NA	NA	NA	NA	NA	NA	NA
5139/59	Salmonella Paratyphi A	2013	Kandal	No	21	0	20	0	29	0	24	0	24	0	28	0	34	0	33	0	25	0	32	0	27	0	0.023	0	4	0	0	0	0	0	No	No	No	No	No	No	No		-	-	-	-	-	-	NA
5142/62	Salmonella Paratyphi A	2013	Phnom Penh	No	23	0	24	0	33	0	24	0	24	0	28	0	34	0	32	0	26	0	32	0	26	0	0.016	0	3	0	0	0	0	0	NA	NA	NA	NA	NA	NA	NA		NA	NA	NA	NA	NA	NA	NA
5147/67	Salmonella Paratyphi A	2013	Phnom Penh	No	24	0	24	0	32	0	25	0	24	0	28	0	33	0	31	0	26	0	30	0	25	0	0.016	0	3	0	0	0	0	0	NA	NA	NA	NA	NA	NA	NA		NA	NA	NA	NA	NA	NA	NA
5162/1	Salmonella Paratyphi A	2013	Phnom Penh	No	23	0	24	0	31	0	24	0	23	0	27	0	34	0	33	0	26	0	30	0	24	0	0.016	0	3	0	0	0	0	0	NA	NA	NA	NA	NA	NA	NA		NA	NA	NA	NA	NA	NA	NA
5167/6	Salmonella Paratyphi A	2013	Phnom Penh	No	24	0	24	0	33	0	26	0	24	0	27	0	34	0	35	0	25	0	33	0	26	0	0.012	0	2	0	0	0	0	0	NA	NA	NA	NA	NA	NA	NA		NA	NA	NA	NA	NA	NA	NA
5178/17	Salmonella Paratyphi A	2013	Phnom Penh	No	23	0	25	0	33	0	25	0	24	0	27	0	34	0	33	0	26	0	31	0	24	0	0.016	0	3	0	0	0	0	0	No	No	No	No	No	No	No		-	-	-	-	-	-	NA
5181/20	Salmonella Paratyphi A	2013	Phnom Penh	No	23	0	24	0	31	0	24	0	24	0	27	0	33	0	33	0	26	0	30	0	26	0	0.016	0	3	0	0	0	0	0	NA	NA	NA	NA	NA	NA	NA		NA	NA	NA	NA	NA	NA	NA
5183/22	Salmonella Paratyphi A	2013	Phnom Penh	No	23	0	24	0	33	0	24	0	24	0	26	0	33	0	33	0	26	0	31	0	25	0	0.016	0	3	0	0	0	0	0	NA	NA	NA	NA	NA	NA	NA		NA	NA	NA	NA	NA	NA	NA
5186/25	Salmonella Paratyphi A	2013	Phnom Penh	No	24	0	24	0	32	0	24	0	24	0	27	0	33	0	24	0	26	0	31	0	26	0	0.016	0	3	0	0	0	0	0	NA	NA	NA	NA	NA	NA	NA		NA	NA	NA	NA	NA	NA	NA
5194/33	Salmonella Paratyphi A	2013	Phnom Penh	No	23	0	23	0	31	0	24	0	23	0	26	0	34	0	34	0	25	0	30	0	26	0	0.016	0	3	0	0	0	0	0	NA	NA	NA	NA	NA	NA	NA		NA	NA	NA	NA	NA	NA	NA
5200/39	Salmonella Paratyphi A	2013	Phnom Penh	No	23	0	24	0	30	0	24	0	23	0	27	0	34	0	32	0	25	0	32	0	26	0	0.016	0	2	0	0	0	0	0	NA	NA	NA	NA	NA	NA	NA		NA	NA	NA	NA	NA	NA	NA
5216/55	Salmonella Paratyphi A	2013	Phnom Penh	No	24	0	24	0	31	0	26	0	24	0	27	0	34	0	34	0	26	0	32	0	26	0	0.023	0	4	0	0	0	0	0	NA	NA	NA	NA	NA	NA	NA		NA	NA	NA	NA	NA	NA	NA
5219/58a	Salmonella Paratyphi A	2013	Phnom Penh	No	25	0	25	0	33	0	24	0	26	0	29	0	36	0	37	0	30	0	31	0	29	0	0.023	0	3	0	0	0	0	0	NA	NA	NA	NA	NA	NA	NA		NA	NA	NA	NA	NA	NA	NA
5230/69	Salmonella Paratyphi A	2013	Phnom Penh	No	23	0	24	0	31	0	25	0	24	0	26	0	34	0	34	0	28	0	34	0	25	0	0.023	0	4	0	0	0	0	0	NA	NA	NA	NA	NA	NA	NA		NA	NA	NA	NA	NA	NA	NA
5238/77	Salmonella Paratyphi A	2013	Phnom Penh	No	23	0	23	0	31	0	24	0	24	0	27	0	35	0	35	0	27	0	33	0	26	0	0.023	0	4	0	0	0	0	0	NA	NA	NA	NA	NA	NA	NA		NA	NA	NA	NA	NA	NA	NA
5250/8	Salmonella Paratyphi A	2013	Phnom Penh	No	23	0	23	0	30	0	24	0	24	0	28	0	35	0	35	0	28	0	32	0	25	0	0.023	0	4	0	0	0	0	0	NA	NA	NA	NA	NA	NA	NA		NA	NA	NA	NA	NA	NA	NA
5254/12	Salmonella Paratyphi A	2013	Svay Rieng	No	24	0	22	0	30	0	24	0	24	0	27	0	35	0	35	0	27	0	32	0	25	0	0.023	0	4	0	0	0	0	0	NA	NA	NA	NA	NA	NA	NA		NA	NA	NA	NA	NA	NA	NA
5261/19	Salmonella Paratyphi A	2013	Phnom Penh	No	23	0	23	0	31	0	24	0	24	0	26	0	34	0	33	0	26	0	29	0	25	0	0.023	0	3	0	0	0	0	0	NA	NA	NA	NA	NA	NA	NA		NA	NA	NA	NA	NA	NA	NA
5264/22	Salmonella Paratyphi A	2013	Phnom Penh	No	23	0	23	0	31	0	25	0	24	0	27	0	33	0	32	0	25	0	32	0	25	0	0.016	0	4	0	0	0	0	0	NA	NA	NA	NA	NA	NA	NA		NA	NA	NA	NA	NA	NA	NA
5266/24	Salmonella Paratyphi A	2013	Phnom Penh	No	23	0	24	0	30	0	24	0	24	0	26	0	33	0	33	0	25	0	32	0	25	0	0.023	0	3	0	0	0	0	0	NA	NA	NA	NA	NA	NA	NA		NA	NA	NA	NA	NA	NA	NA
5269/27	Salmonella Paratyphi A	2013	Phnom Penh	No	24	0	23	0	31	0	24	0	23	0	26	0	33	0	32	0	24	0	32	0	25	0	0.016	0	3	0	0	0	0	0	NA	NA	NA	NA	NA	NA	NA		NA	NA	NA	NA	NA	NA	NA
5274/32	Salmonella Paratyphi A	2013	Phnom Penh	No	23	0	24	0	30	0	25	0	24	0	29	0	35	0	35	0	27	0	34	0	24	0	0.016	0	3	0	0	0	0	0	NA	NA	NA	NA	NA	NA	NA		NA	NA	NA	NA	NA	NA	NA
5288/46	Salmonella Paratyphi A	2013	Prey Veng	No	20	0	21	0	27	0	22	0	25	0	28	0	34	0	33	0	27	0	30	0	26	0	0.023	0	4	0	0	0	0	0	No	No	No	No	No	No	No		-	-	-	-	-	-	NA
5308/66a	Salmonella Paratyphi A	2013	Phnom Penh	No	24	0	26	0	32	0	24	0	23	0	27	0	34	0	33	0	28	0	33	0	26	0	0.023	0	3	0	0	0	0	0	No	No	No	No	No	No	No		-	-	-	-	-	-	NA
5303/61	Salmonella Paratyphi A	2013	Phnom Penh	No	23	0	23	0	30	0	25	0	23	0	27	0	34	0	33	0	28	0	34	0	25	0	0.016	0	3	0	0	0	0	0	NA	NA	NA	NA	NA	NA	NA		NA	NA	NA	NA	NA	NA	NA
5333/10	Salmonella Paratyphi A	2013	Phnom Penh	No	24	0	25	0	33	0	24	0	24	0	28	0	35	0	34	0	28	0	33	0	27	0	0.023	0	3	0	0	0	0	0	NA	NA	NA	NA	NA	NA	NA		NA	NA	NA	NA	NA	NA	NA
5351/28	Salmonella Paratyphi A	2013	Phnom Penh	No	23	0	24	0	31	0	25	0	24	0	28	0	34	0	34	0	26	0	34	0	27	0	0.023	0	3	0	0	0	0	0	NA	NA	NA	NA	NA	NA	NA		NA	NA	NA	NA	NA	NA	NA
5353/30	Salmonella Paratyphi A	2013	Phnom Penh	No	23	0	23	0	32	0	25	0	24	0	28	0	34	0	34	0	25	0	32	0	26	0	0.023	0	4	0	0	0	0	0	NA	NA	NA	NA	NA	NA	NA		NA	NA	NA	NA	NA	NA	NA
5364/41	Salmonella Paratyphi A	2013	Phnom Penh	No	21	0	22	0	29	0	24	0	24	0	28	0	34	0	32	0	26	0	30	0	25	0	0.016	0	3	0	0	0	0	0	NA	NA	NA	NA	NA	NA	NA		NA	NA	NA	NA	NA	NA	NA
5425/21	Salmonella Paratyphi A	2013	Phnom Penh	No	25	0	24	0	31	0	23	0	24	0	28	0	35	0	34	0	27	0	33	0	27	0	0.023	0	3	0	0	0	0	0	No	No	No	No	No	No	No		-	-	-	-	-	-	NA
5447/43	Salmonella Paratyphi A	2013	Sihanoukville	No	23	0	24	0	31	0	24	0	23	0	26	0	33	0	33	0	26	0	32	0	25	0	0.016	0	3	0	0	0	0	0	No	No	No	No	No	No	No		-	-	-	-	-	-	NA
5453/49	Salmonella Paratyphi A	2013	Svay Rieng	No	24	0	24	0	33	0	25	0	24	0	27	0	34	0	33	0	27	0	32	0	26	0	0.023	0	4	0	0	0	0	0	No	No	No	No	No	No	No		-	-	-	-	-	-	NA
5465/61	Salmonella Paratyphi A	2013	Phnom Penh	No	24	0	25	0	35	0	25	0	23	0	27	0	34	0	31	0	26	0	32	0	25	0	0.016	0	3	0	0	0	0	0	NA	NA	NA	NA	NA	NA	NA		NA	NA	NA	NA	NA	NA	NA
5472/68	Salmonella Paratyphi A	2013	Phnom Penh	No	22	0	23	0	30	0	24	0	24	0	28	0	33	0	33	0	26	0	30	0	26	0	0.016	0	4	0	0	0	0	0	NA	NA	NA	NA	NA	NA	NA		NA	NA	NA	NA	NA	NA	NA
5481/77	Salmonella Paratyphi A	2013	Phnom Penh	No	22	0	24	0	31	0	24	0	24	0	26	0	35	0	32	0	27	0	31	0	27	0	0.016	0	4	0	0	0	0	0	NA	NA	NA	NA	NA	NA	NA		NA	NA	NA	NA	NA	NA	NA
5484/80	Salmonella Paratyphi A	2013	Phnom Penh	No	22	0	24	0	29	0	24	0	23	0	26	0	34	0	33	0	27	0	29	0	25	0	0.023	0	3	0	0	0	0	0	NA	NA	NA	NA	NA	NA	NA		NA	NA	NA	NA	NA	NA	NA
5487/2	Salmonella Paratyphi A	2013	Phnom Penh	No	23	0	23	0	29	0	25	0	24	0	27	0	35	0	34	0	28	0	32	0	25	0	0.023	0	3	0	0	0	0	0	NA	NA	NA	NA	NA	NA	NA		NA	NA	NA	NA	NA	NA	NA
5524/39	Salmonella Paratyphi A	2013	Phnom Penh	No	22	0	23	0	30	0	25	0	23	0	27	0	35	0	34	0	27	0	32	0	25	0	0.023	0	3	0	0	0	0	0	NA	NA	NA	NA	NA	NA	NA		NA	NA	NA	NA	NA	NA	NA
5564/79	Salmonella Paratyphi A	2013	Kampot	No	23	0	22	0	30	0	24	0	23	0	27	0	34	0	33	0	27	0	30	0	25	0	0.023	0	4	0	0	0	0	0	No	No	No	No	No	No	No		-	-	-	-	-	-	NA
5569/3	Salmonella Paratyphi A	2013	Phnom Penh	No	22	0	23	0	31	0	24	0	23	0	27	0	34	0	32	0	26	0	32	0	26	0	0.016	0	4	0	0	0	0	0	NA	NA	NA	NA	NA	NA	NA		NA	NA	NA	NA	NA	NA	NA
5587/21	Salmonella Paratyphi A	2013	Prey Veng	No	23	0	24	0	32	0	24	0	23	0	25	0	34	0	31	0	26	0	31	0	24	0	0.023	0	4	0	0	0	0	0	No	No	No	No	No	No	No		-	-	-	-	-	-	NA
5597/31	Salmonella Paratyphi A	2013	Phnom Penh	No	24	0	23	0	29	0	24	0	24	0	26	0	35	0	32	0	27	0	31	0	25	0	0.023	0	4	0	0	0	0	0	NA	NA	NA	NA	NA	NA	NA		NA	NA	NA	NA	NA	NA	NA
5612/46	Salmonella Paratyphi A	2013	Phnom Penh	No	23	0	23	0	29	0	24	0	25	0	26	0	34	0	34	0	26	0	31	0	24	0	0.023	0	3	0	0	0	0	0	NA	NA	NA	NA	NA	NA	NA		NA	NA	NA	NA	NA	NA	NA
5614/48	Salmonella Paratyphi A	2013	Phnom Penh	No	24	0	23	0	30	0	24	0	24	0	27	0	35	0	33	0	26	0	32	0	26	0	0.016	0	3	0	0	0	0	0	NA	NA	NA	NA	NA	NA	NA		NA	NA	NA	NA	NA	NA	NA
5616/50	Salmonella Paratyphi A	2013	Kampung Cham	No	22	0	25	0	31	0	24	0	24	0	27	0	34	0	34	0	26	0	31	0	25	0	0.023	0	4	0	0	0	0	0	No	No	No	No	No	No	No		-	-	-	-	-	-	NA
5638/72	Salmonella Paratyphi A	2013	Kampung Cham	No	22	0	24	0	30	0	24	0	25	0	26	0	33	0	33	0	26	0	31	0	25	0	0.023	0	3	0	0	0	0	0	No	No	No	No	No	No	No		-	-	-	-	-	-	NA
5642/76	Salmonella Paratyphi A	2013	Phnom Penh	No	24	0	23	0	30	0	25	0	24	0	27	0	33	0	34	0	26	0	32	0	25	0	0.032	0	3	0	0	0	0	0	NA	NA	NA	NA	NA	NA	NA		NA	NA	NA	NA	NA	NA	NA
5681/34	Salmonella Paratyphi A	2013	Phnom Penh	No	23	0	23	0	28	0	24	0	24	0	26	0	33	0	33	0	24	0	30	0	24	0	0.023	0	4	0	0	0	0	0	No	No	No	No	No	No	No		-	-	-	-	-	-	NA
5716/69	Salmonella Paratyphi A	2013	Phnom Penh	No	22	0	22	0	31	0	23	0	26	0	27	0	34	0	34	0	26	0	29	0	25	0	0.023	0	3	0	0	0	0	0	NA	NA	NA	NA	NA	NA	NA		NA	NA	NA	NA	NA	NA	NA
5718/71	Salmonella Paratyphi A	2013	Phnom Penh	No	23	0	21	0	28	0	23	0	24	0	27	0	34	0	33	0	26	0	30	0	24	0	0.016	0	4	0	0	0	0	0	NA	NA	NA	NA	NA	NA	NA		NA	NA	NA	NA	NA	NA	NA
5743/15	Salmonella Paratyphi A	2013	Phnom Penh	No	22	0	22	0	29	0	24	0	23	0	28	0	34	0	35	0	25	0	30	0	25	0	0.016	0	4	0	0	0	0	0	NA	NA	NA	NA	NA	NA	NA		NA	NA	NA	NA	NA	NA	NA
5751/23	Salmonella Paratyphi A	2013	Phnom Penh	No	22	0	22	0	30	0	24	0	25	0	28	0	35	0	33	0	28	0	31	0	26	0	0.023	0	4	0	0	0	0	0	No	No	No	No	No	No	No		-	-	-	-	-	-	NA
5773	Salmonella Paratyphi A	2013	Phnom Penh	Yes	23	0	22	0	29	0	25	0	25	0	27	0	36	0	36	0	28	0	32	0	25	0	0.023	0	3	0	0	0	0	0	NA	NA	NA	NA	NA	NA	NA		NA	NA	NA	NA	NA	NA	NA
5796/68	Salmonella Paratyphi A	2013	Kandal	No	23	0	22	0	30	0	25	0	25	0	28	0	35	0	35	0	28	0	32	0	26	0	0.023	0	4	0	0	0	0	0	No	No	No	No	No	No	No		-	-	-	-	-	-	NA
5881	Salmonella Paratyphi A	2013	Phnom Penh	No	23	0	22	0	30	0	25	0	24	0	29	0	35	0	35	0	27	0	30	0	26	0	0.016	0	4	0	0	0	0	0	NA	NA	NA	NA	NA	NA	NA		NA	NA	NA	NA	NA	NA	NA
5899	Salmonella Paratyphi A	2013	Kampong Thong	No	22	0	21	0	29	0	24	0	23	0	28	0	34	0	35	0	28	0	31	0	25	0	0.023	0	4	0	0	0	0	0	NA	NA	NA	NA	NA	NA	NA		NA	NA	NA	NA	NA	NA	NA
5908	Salmonella Paratyphi A	2013	Phnom Penh	No	21	0	21	0	28	0	24	0	24	0	28	0	34	0	33	0	28	0	31	0	24	0	0.023	0	4	0	0	0	0	0	NA	NA	NA	NA	NA	NA	NA		NA	NA	NA	NA	NA	NA	NA
5916	Salmonella Paratyphi A	2013	Phnom Penh	No	21	0	20	0	29	0	24	0	23	0	27	0	33	0	34	0	29	0	30	0	25	0	0.023	0	4	0	0	0	0	0	NA	NA	NA	NA	NA	NA	NA		NA	NA	NA	NA	NA	NA	NA
5962	Salmonella Paratyphi A	2014	Phnom Penh	No	22	0	23	0	29	0	25	0	24	0	28	0	34	0	33	0	25	0	32	0	25	0	0.016	0	4	0	0	0	0	0	NA	NA	NA	NA	NA	NA	NA		NA	NA	NA	NA	NA	NA	NA
5965	Salmonella Paratyphi A	2014	Phnom Penh	No	22	0	21	0	29	0	24	0	24	0	27	0	33	0	33	0	27	0	32	0	25	0	0.016	0	4	0	0	0	0	0	NA	NA	NA	NA	NA	NA	NA		NA	NA	NA	NA	NA	NA	NA
5985	Salmonella Paratyphi A	2014	Phnom Penh	No	21	0	22	0	29	0	25	0	23	0	28	0	35	0	33	0	28	0	32	0	26	0	0.016	0	3	0	0	0	0	0	NA	NA	NA	NA	NA	NA	NA		NA	NA	NA	NA	NA	NA	NA
5989	Salmonella Paratyphi A	2014	Phnom Penh	No	22	0	22	0	29	0	24	0	25	0	29	0	33	0	35	0	27	0	31	0	25	0	0.016	0	4	0	0	0	0	0	NA	NA	NA	NA	NA	NA	NA		NA	NA	NA	NA	NA	NA	NA
5991	Salmonella Paratyphi A	2014	Phnom Penh	No	20	0	21	0	28	0	24	0	25	0	28	0	33	0	33	0	26	0	30	0	25	0	0.016	0	4	0	0	0	0	0	NA	NA	NA	NA	NA	NA	NA		NA	NA	NA	NA	NA	NA	NA
5995	Salmonella Paratyphi A	2014	Phnom Penh	No	21	0	21	0	29	0	24	0	23	0	26	0	33	0	31	0	27	0	30	0	24	0	0.023	0	4	0	0	0	0	0	NA	NA	NA	NA	NA	NA	NA		NA	NA	NA	NA	NA	NA	NA
5997	Salmonella Paratyphi A	2014	Phnom Penh	No	20	0	21	0	28	0	24	0	24	0	27	0	34	0	32	0	26	0	30	0	25	0	0.023	0	4	0	0	0	0	0	NA	NA	NA	NA	NA	NA	NA		NA	NA	NA	NA	NA	NA	NA
6009	Salmonella Paratyphi A	2014	Phnom Penh	No	21	0	21	0	28	0	24	0	24	0	28	0	34	0	32	0	25	0	30	0	25	0	0.016	0	4	0	0	0	0	0	NA	NA	NA	NA	NA	NA	NA		NA	NA	NA	NA	NA	NA	NA
6011	Salmonella Paratyphi A	2014	Phnom Penh	No	21	0	20	0	28	0	24	0	23	0	27	0	32	0	29	0	26	0	28	0	24	0	0.023	0	4	0	0	0	0	0	NA	NA	NA	NA	NA	NA	NA		NA	NA	NA	NA	NA	NA	NA
6014	Salmonella Paratyphi A	2014	Kandal	No	22	0	22	0	28	0	23	0	24	0	28	0	35	0	32	0	28	0	31	0	24	0	0.023	0	3	0	0	0	0	0	NA	NA	NA	NA	NA	NA	NA		NA	NA	NA	NA	NA	NA	NA
6017	Salmonella Paratyphi A	2014	Phnom Penh	No	21	0	21	0	27	0	25	0	24	0	28	0	34	0	32	0	25	0	30	0	25	0	0.023	0	4	0	0	0	0	0	NA	NA	NA	NA	NA	NA	NA		NA	NA	NA	NA	NA	NA	NA
6019	Salmonella Paratyphi A	2014	Phnom Penh	No	21	0	20	0	28	0	23	0	22	0	26	0	31	0	31	0	26	0	30	0	23	0	0.023	0	4	0	0	0	0	0	NA	NA	NA	NA	NA	NA	NA		NA	NA	NA	NA	NA	NA	NA
6021	Salmonella Paratyphi A	2014	Phnom Penh	No	21	0	23	0	31	0	23	0	24	0	28	0	33	0	33	0	28	0	31	0	25	0	0.016	0	4	0	0	0	0	0	NA	NA	NA	NA	NA	NA	NA		NA	NA	NA	NA	NA	NA	NA
6023	Salmonella Paratyphi A	2014	Phnom Penh	No	20	0	21	0	28	0	23	0	23	0	28	0	31	0	32	0	26	0	30	0	25	0	0.023	0	4	0	0	0	0	0	NA	NA	NA	NA	NA	NA	NA		NA	NA	NA	NA	NA	NA	NA
6034	Salmonella Paratyphi A	2014	Phnom Penh	No	20	0	21	0	29	0	23	0	23	0	27	0	34	0	33	0	28	0	30	0	25	0	0.016	0	4	0	0	0	0	0	NA	NA	NA	NA	NA	NA	NA		NA	NA	NA	NA	NA	NA	NA
6039	Salmonella Paratyphi A	2014	Phnom Penh	No	23	0	22	0	31	0	24	0	24	0	28	0	37	0	34	0	27	0	30	0	26	0	0.016	0	4	0	0	0	0	0	NA	NA	NA	NA	NA	NA	NA		NA	NA	NA	NA	NA	NA	NA
6042	Salmonella Paratyphi A	2014	Phnom Penh	No	22	0	23	0	30	0	25	0	25	0	29	0	35	0	35	0	26	0	31	0	26	0	0.016	0	3	0	0	0	0	0	NA	NA	NA	NA	NA	NA	NA		NA	NA	NA	NA	NA	NA	NA
6046	Salmonella Paratyphi A	2014	Phnom Penh	No	23	0	23	0	30	0	25	0	24	0	29	0	35	0	35	0	27	0	32	0	26	0	0.016	0	3	0	0	0	0	0	NA	NA	NA	NA	NA	NA	NA		NA	NA	NA	NA	NA	NA	NA
6050	Salmonella Paratyphi A	2014	Prey Veng	No	22	0	21	0	33	0	24	0	24	0	28	0	34	0	34	0	27	0	30	0	25	0	0.016	0	4	0	0	0	0	0	NA	NA	NA	NA	NA	NA	NA		NA	NA	NA	NA	NA	NA	NA
6053	Salmonella Paratyphi A	2014	Phnom Penh	No	22	0	22	0	28	0	24	0	24	0	27	0	35	0	35	0	26	0	30	0	25	0	0.016	0	3	0	0	0	0	0	NA	NA	NA	NA	NA	NA	NA		NA	NA	NA	NA	NA	NA	NA
6059	Salmonella Paratyphi A	2014	Phnom Penh	No	23	0	23	0	32	0	25	0	26	0	30	0	37	0	36	0	26	0	31	0	26	0	0.016	0	3	0	0	0	0	0	NA	NA	NA	NA	NA	NA	NA		NA	NA	NA	NA	NA	NA	NA
6066	Salmonella Paratyphi A	2014	Phnom Penh	No	22	0	22	0	29	0	24	0	25	0	28	0	34	0	34	0	27	0	30	0	25	0	0.016	0	4	0	0	0	0	0	NA	NA	NA	NA	NA	NA	NA		NA	NA	NA	NA	NA	NA	NA
6069	Salmonella Paratyphi A	2014	Phnom Penh	No	22	0	23	0	30	0	25	0	25	0	29	0	35	0	34	0	28	0	30	0	26	0	0.016	0	3	0	0	0	0	0	NA	NA	NA	NA	NA	NA	NA		NA	NA	NA	NA	NA	NA	NA
6077	Salmonella Paratyphi A	2014	Phnom Penh	No	23	0	20	0	30	0	24	0	22	0	27	0	33	0	33	0	26	0	31	0	25	0	0.016	0	3	0	0	0	0	0	NA	NA	NA	NA	NA	NA	NA		NA	NA	NA	NA	NA	NA	NA
6079	Salmonella Paratyphi A	2014	Phnom Penh	No	22	0	22	0	29	0	24	0	23	0	29	0	35	0	33	0	27	0	31	0	25	0	0.023	0	4	0	0	0	0	0	NA	NA	NA	NA	NA	NA	NA		NA	NA	NA	NA	NA	NA	NA
6081	Salmonella Paratyphi A	2014	Phnom Penh	No	22	0	23	0	30	0	24	0	24	0	28	0	35	0	35	0	28	0	31	0	26	0	0.016	0	3	0	0	0	0	0	NA	NA	NA	NA	NA	NA	NA		NA	NA	NA	NA	NA	NA	NA
6083	Salmonella Paratyphi A	2014	Phnom Penh	No	22	0	23	0	30	0	24	0	25	0	28	0	33	0	34	0	29	0	30	0	26	0	0.016	0	3	0	0	0	0	0	NA	NA	NA	NA	NA	NA	NA		NA	NA	NA	NA	NA	NA	NA
6088	Salmonella Paratyphi A	2014	Phnom Penh	No	22	0	21	0	28	0	24	0	23	0	27	0	36	0	37	0	26	0	30	0	24	0	0.023	0	4	0	0	0	0	0	NA	NA	NA	NA	NA	NA	NA		NA	NA	NA	NA	NA	NA	NA
6091	Salmonella Paratyphi A	2014	Pursat	No	22	0	22	0	29	0	24	0	25	0	29	0	34	0	35	0	30	0	30	0	24	0	0.016	0	3	0	0	0	0	0	NA	NA	NA	NA	NA	NA	NA		NA	NA	NA	NA	NA	NA	NA
6094	Salmonella Paratyphi A	2014	Phnom Penh	No	23	0	23	0	31	0	25	0	24	0	30	0	35	0	36	0	27	0	32	0	26	0	0.016	0	3	0	0	0	0	0	NA	NA	NA	NA	NA	NA	NA		NA	NA	NA	NA	NA	NA	NA
6096	Salmonella Paratyphi A	2014	Kampong Cham	No	22	0	22	0	30	0	24	0	25	0	29	0	33	0	35	0	27	0	32	0	25	0	0.016	0	3	0	0	0	0	0	NA	NA	NA	NA	NA	NA	NA		NA	NA	NA	NA	NA	NA	NA
6098	Salmonella Paratyphi A	2014	Phnom Penh	No	20	0	21	0	29	0	23	0	23	0	27	0	33	0	33	0	26	0	30	0	24	0	0.023	0	3	0	0	0	0	0	NA	NA	NA	NA	NA	NA	NA		NA	NA	NA	NA	NA	NA	NA
6100	Salmonella Paratyphi A	2014	Phnom Penh	No	22	0	23	0	30	0	24	0	24	0	27	0	34	0	35	0	26	0	31	0	25	0	0.016	0	3	0	0	0	0	0	NA	NA	NA	NA	NA	NA	NA		NA	NA	NA	NA	NA	NA	NA
6103	Salmonella Paratyphi A	2014	Phnom Penh	No	22	0	23	0	30	0	25	0	25	0	28	0	35	0	34	0	27	0	31	0	26	0	0.023	0	4	0	0	0	0	0	NA	NA	NA	NA	NA	NA	NA		NA	NA	NA	NA	NA	NA	NA
6105	Salmonella Paratyphi A	2014	Phnom Penh	No	20	0	21	0	28	0	24	0	24	0	26	0	33	0	32	0	25	0	28	0	25	0	0.016	0	4	0	0	0	0	0	NA	NA	NA	NA	NA	NA	NA		NA	NA	NA	NA	NA	NA	NA
6114	Salmonella Paratyphi A	2014	Svay Rieng	No	22	0	23	0	29	0	24	0	24	0	28	0	34	0	32	0	25	0	28	0	25	0	0.016	0	4	0	0	0	0	0	NA	NA	NA	NA	NA	NA	NA		NA	NA	NA	NA	NA	NA	NA
6119	Salmonella Paratyphi A	2014	Phnom Penh	No	21	0	21	0	28	0	24	0	22	0	28	0	33	0	32	0	26	0	28	0	25	0	0.016	0	4	0	0	0	0	0	NA	NA	NA	NA	NA	NA	NA		NA	NA	NA	NA	NA	NA	NA
6121	Salmonella Paratyphi A	2014	Phnom Penh	No	22	0	22	0	29	0	25	0	24	0	28	0	34	0	32	0	28	0	30	0	26	0	0.016	0	4	0	0	0	0	0	NA	NA	NA	NA	NA	NA	NA		NA	NA	NA	NA	NA	NA	NA
6126	Salmonella Paratyphi A	2014	Phnom Penh	No	22	0	23	0	29	0	24	0	24	0	29	0	34	0	34	0	28	0	31	0	25	0	0.023	0	4	0	0	0	0	0	NA	NA	NA	NA	NA	NA	NA		NA	NA	NA	NA	NA	NA	NA
6127	Salmonella Paratyphi A	2014	Kandal	No	22	0	21	0	27	0	25	0	22	0	26	0	35	0	32	0	28	0	30	0	25	0	0.023	0	6	0	0	0	0	0	NA	NA	NA	NA	NA	NA	NA		NA	NA	NA	NA	NA	NA	NA
6141	Salmonella Paratyphi A	2014	Phnom Penh	No	23	0	22	0	29	0	25	0	24	0	28	0	26	0	35	0	28	0	32	0	25	0	0.023	0	4	0	0	0	0	0	NA	NA	NA	NA	NA	NA	NA		NA	NA	NA	NA	NA	NA	NA
6146	Salmonella Paratyphi A	2014	Phnom Penh	No	23	0	22	0	30	0	25	0	24	0	29	0	36	0	35	0	28	0	31	0	25	0	0.023	0	2	0	0	0	0	0	NA	NA	NA	NA	NA	NA	NA		NA	NA	NA	NA	NA	NA	NA
6148	Salmonella Paratyphi A	2014	Phnom Penh	No	22	0	22	0	29	0	25	0	23	0	28	0	34	0	34	0	27	0	29	0	25	0	0.016	0	4	0	0	0	0	0	NA	NA	NA	NA	NA	NA	NA		NA	NA	NA	NA	NA	NA	NA
6150	Salmonella Paratyphi A	2014	Phnom Penh	No	22	0	22	0	29	0	24	0	24	0	29	0	34	0	33	0	25	0	31	0	25	0	0.023	0	4	0	0	0	0	0	NA	NA	NA	NA	NA	NA	NA		NA	NA	NA	NA	NA	NA	NA
6157	Salmonella Paratyphi A	2014	Phnom Penh	No	28	0	29	0	29	0	31	0	26	0	27	0	34	0	34	0	26	0	34	0	26	0	0.002	0	1.5	0	0	0	0	0	NA	NA	NA	NA	NA	NA	NA		NA	NA	NA	NA	NA	NA	NA
6159	Salmonella Paratyphi A	2014	Phnom Penh	No	22	0	21	0	28	0	23	0	23	0	26	0	35	0	34	0	26	0	31	0	25	0	0.016	0	4	0	0	0	0	0	NA	NA	NA	NA	NA	NA	NA		NA	NA	NA	NA	NA	NA	NA
6163	Salmonella Paratyphi A	2014	Phnom Penh	No	22	0	22	0	34	0	24	0	24	0	30	0	34	0	33	0	26	0	30	0	26	0	0.016	0	4	0	0	0	0	0	NA	NA	NA	NA	NA	NA	NA		NA	NA	NA	NA	NA	NA	NA
6179	Salmonella Paratyphi A	2014	Phnom Penh	No	22	0	21	0	28	0	24	0	23	0	28	0	34	0	34	0	26	0	32	0	25	0	0.016	0	6	0	0	0	0	0	NA	NA	NA	NA	NA	NA	NA		NA	NA	NA	NA	NA	NA	NA
6181	Salmonella Paratyphi A	2014	Kandal	No	21	0	21	0	28	0	23	0	22	0	26	0	34	0	35	0	27	0	31	0	25	0	0.023	0	6	0	0	0	0	0	NA	NA	NA	NA	NA	NA	NA		NA	NA	NA	NA	NA	NA	NA
6183	Salmonella Paratyphi A	2014	Kandal	No	21	0	20	0	29	0	24	0	24	0	27	0	36	0	35	0	28	0	30	0	25	0	0.023	0	6	0	0	0	0	0	NA	NA	NA	NA	NA	NA	NA		NA	NA	NA	NA	NA	NA	NA
6215	Salmonella Paratyphi A	2014	Phnom Penh	No	20	0	20	0	28	0	24	0	23	0	27	0	34	0	34	0	27	0	30	0	24	0	0.016	0	4	0	0	0	0	0	NA	NA	NA	NA	NA	NA	NA		NA	NA	NA	NA	NA	NA	NA
6232	Salmonella Paratyphi A	2014	Phnom Penh	No	21	0	21	0	28	0	24	0	23	0	26	0	32	0	33	0	28	0	30	0	25	0	0.023	0	6	0	0	0	0	0	NA	NA	NA	NA	NA	NA	NA		NA	NA	NA	NA	NA	NA	NA
6246	Salmonella Paratyphi A	2014	Phnom Penh	No	23	0	25	0	29	0	25	0	24	0	27	0	34	0	34	0	27	0	36	0	26	0	0.012	0	3	0	0	0	0	0	NA	NA	NA	NA	NA	NA	NA		NA	NA	NA	NA	NA	NA	NA
6251	Salmonella Paratyphi A	2014	Kandal	No	23	0	24	0	30	0	24	0	27	0	31	0	33	0	34	0	26	0	34	0	26	0	0.016	0	3	0	0	0	0	0	NA	NA	NA	NA	NA	NA	NA		NA	NA	NA	NA	NA	NA	NA
6253	Salmonella Paratyphi A	2014	Pursat	No	23	0	22	0	28	0	25	0	25	0	28	0	34	0	33	0	27	0	30	0	24	0	0.008	0	6	0	0	0	0	0	NA	NA	NA	NA	NA	NA	NA		NA	NA	NA	NA	NA	NA	NA
6255	Salmonella Paratyphi A	2014	Phnom Penh	No	23	0	22	0	30	0	24	0	24	0	30	0	34	0	33	0	27	0	30	0	25	0	0.016	0	4	0	0	0	0	0	NA	NA	NA	NA	NA	NA	NA		NA	NA	NA	NA	NA	NA	NA
6266	Salmonella Paratyphi A	2014	Battambang	No	23	0	21	0	30	0	24	0	24	0	30	0	34	0	33	0	28	0	30	0	21	0	0.016	0	6	0	0	0	0	0	NA	NA	NA	NA	NA	NA	NA		NA	NA	NA	NA	NA	NA	NA
6272	Salmonella Paratyphi A	2014	Phnom Penh	No	22	0	22	0	28	0	24	0	23	0	28	0	33	0	33	0	27	0	30	0	24	0	0.016	0	4	0	0	0	0	0	NA	NA	NA	NA	NA	NA	NA		NA	NA	NA	NA	NA	NA	NA
6294	Salmonella Paratyphi A	2014	Phnom Penh	No	22	0	21	0	30	0	0	1	23	0	28	0	33	0	34	0	14	1	30	0	25	0	0.38	1	6	0	0	1	0	0	Ser83Phe	No	No	No	No	No	No		-	-	-	-	-	-	NA
6343	Salmonella Paratyphi A	2014	Phnom Penh	No	23	0	21	0	28	0	24	0	23	0	29	0	33	0	33	0	25	0	30	0	25	0	0.016	0	4	0	0	0	0	0	NA	NA	NA	NA	NA	NA	NA		NA	NA	NA	NA	NA	NA	NA
6376	Salmonella Paratyphi A	2014	Phnom Penh	No	22	0	22	0	28	0	25	0	23	0	25	0	33	0	33	0	26	0	29	0	26	0	0.023	0	4	0	0	0	0	0	NA	NA	NA	NA	NA	NA	NA		NA	NA	NA	NA	NA	NA	NA
6387	Salmonella Paratyphi A	2014	Phnom Penh	No	23	0	23	0	29	0	25	0	24	0	28	0	32	0	33	0	26	0	30	0	25	0	0.016	0	3	0	0	0	0	0	NA	NA	NA	NA	NA	NA	NA		NA	NA	NA	NA	NA	NA	NA
6404	Salmonella Paratyphi A	2014	Phnom Penh	No	22	0	21	0	29	0	24	0	23	0	27	0	32	0	33	0	25	0	29	0	25	0	0.016	0	6	0	0	0	0	0	NA	NA	NA	NA	NA	NA	NA		NA	NA	NA	NA	NA	NA	NA
6412/36	Salmonella Paratyphi A	2015	Prey Veng	No	23	0	22	0	30	0	25	0	24	0	28	0	35	0	35	0	26	0	31	0	27	0	0.023	0	6	0	0	0	0	0	NA	NA	NA	NA	NA	NA	NA		NA	NA	NA	NA	NA	NA	NA
6418	Salmonella Paratyphi A	2014	Phnom Penh	No	23	0	22	0	29	0	24	0	24	0	28	0	35	0	34	0	28	0	31	0	26	0	0.016	0	4	0	0	0	0	0	NA	NA	NA	NA	NA	NA	NA		NA	NA	NA	NA	NA	NA	NA
6424	Salmonella Paratyphi A	2015	Kampong Cham	No	23	0	22	0	29	0	25	0	24	0	28	0	37	0	34	0	27	0	31	0	26	0	0.023	0	4	0	0	0	0	0	NA	NA	NA	NA	NA	NA	NA		NA	NA	NA	NA	NA	NA	NA
6475	Salmonella Paratyphi A	2015	Phnom Penh	No	23	0	23	0	30	0	25	0	24	0	29	0	35	0	35	0	27	0	30	0	27	0	0.016	0	4	0	0	0	0	0	NA	NA	NA	NA	NA	NA	NA		NA	NA	NA	NA	NA	NA	NA
6493/44	Salmonella Paratyphi A	2015	Phnom Penh	No	23	0	21	0	30	0	25	0	23	0	28	0	35	0	34	0	28	0	30	0	26	0	0.016	0	6	0	0	0	0	0	NA	NA	NA	NA	NA	NA	NA		NA	NA	NA	NA	NA	NA	NA
6495/8	Salmonella Paratyphi A	2015	Phnom Penh	No	23	0	21	0	29	0	24	0	25	0	28	0	33	0	34	0	28	0	31	0	25	0	0.016	0	4	0	0	0	0	0	NA	NA	NA	NA	NA	NA	NA		NA	NA	NA	NA	NA	NA	NA
6563	Salmonella Paratyphi A	2015	Phnom Penh	No	23	0	22	0	30	0	25	0	26	0	28	0	36	0	35	0	31	0	32	0	27	0	0.023	0	4	0	0	0	0	0	No	No	No	No	No	No	No		-	-	-	-	-	-	NA
6565	Salmonella Paratyphi A	2015	Phnom Penh	No	23	0	22	0	30	0	0	1	24	0	28	0	33	0	34	0	15	1	29	0	26	0	0.38	1	6	0	0	1	0	0	Ser83Phe	No	No	No	No	No	No		-	-	-	-	-	-	NA
6567	Salmonella Paratyphi A	2015	Phnom Penh	No	22	0	21	0	30	0	0	1	24	0	28	0	35	0	35	0	13	1	32	0	26	0	0.38	1	6	0	0	1	0	0	Ser83Phe	No	No	No	No	No	No		-	-	-	-	-	-	NA
6569	Salmonella Paratyphi A	2015	Phnom Penh	No	22	0	21	0	28	0	24	0	24	0	28	0	32	0	33	0	27	0	30	0	25	0	0.023	0	6	0	0	0	0	0	NA	NA	NA	NA	NA	NA	NA		NA	NA	NA	NA	NA	NA	NA
6575	Salmonella Paratyphi A	2015	Phnom Penh	No	23	0	22	0	29	0	24	0	24	0	28	0	35	0	33	0	27	0	30	0	25	0	0.016	0	4	0	0	0	0	0	NA	NA	NA	NA	NA	NA	NA		NA	NA	NA	NA	NA	NA	NA
6606	Salmonella Paratyphi A	2015	Phnom Penh	No	23	0	22	0	30	0	0	1	26	0	28	0	34	0	33	0	15	1	31	0	25	0	0.38	1	4	0	0	1	0	0	Ser83Phe	No	No	No	No	No	No		-	-	-	-	-	-	NA
6610	Salmonella Paratyphi A	2015	Phnom Penh	No	21	0	22	0	29	0	25	0	23	0	27	0	33	0	33	0	26	0	30	0	25	0	0.023	0	4	0	0	0	0	0	No	No	No	No	No	No	No		-	-	-	-	-	-	NA
6611	Salmonella Paratyphi A	2015	Phnom Penh	No	24	0	22	0	31	0	0	1	25	0	28	0	36	0	36	0	15	1	32	0	26	0	0.38	1	4	0	0	1	0	0	Ser83Phe	No	No	No	No	No	No		-	-	-	-	-	-	NA
6613	Salmonella Paratyphi A	2015	Phnom Penh	No	20	0	21	0	28	0	24	0	24	0	27	0	34	0	34	0	27	0	29	0	25	0	0.023	0	4	0	0	0	0	0	NA	NA	NA	NA	NA	NA	NA		NA	NA	NA	NA	NA	NA	NA
6616	Salmonella Paratyphi A	2015	Phnom Penh	No	22	0	23	0	29	0	0	1	23	0	28	0	34	0	34	0	17	1	30	0	25	0	0.38	1	6	0	0	1	0	0	Ser83Phe	No	No	No	No	No	No		-	-	-	-	-	-	NA
6628	Salmonella Paratyphi A	2015	Kampong Cham	No	22	0	22	0	28	0	24	0	24	0	27	0	34	0	33	0	25	0	30	0	25	0	0.023	0	6	0	0	0	0	0	No	No	No	No	No	No	No		-	-	-	-	-	-	NA
6633	Salmonella Paratyphi A	2015	Phnom Penh	No	20	0	21	0	28	0	0	1	22	0	27	0	38	0	33	0	19	1	32	0	24	0	0.125	1	6	0	0	1	0	0	Ser83Phe	No	No	No	No	No	No		-	-	-	-	-	-	NA
6634	Salmonella Paratyphi A	2015	Phnom Penh	No	22	0	22	0	29	0	0	1	23	0	27	0	35	0	34	0	13	1	30	0	25	0	0.38	1	6	0	0	1	0	0	Ser83Phe	No	No	No	No	No	No		-	-	-	-	-	-	NA
6660	Salmonella Paratyphi A	2015	Kandal	No	23	0	22	0	29	0	0	1	23	0	29	0	35	0	35	0	15	1	30	0	26	0	0.38	1	6	0	0	1	0	0	Ser83Phe	No	No	No	No	No	No		-	-	-	-	-	-	NA
6662	Salmonella Paratyphi A	2015	Phnom Penh	No	23	0	23	0	29	0	0	1	25	0	30	0	36	0	35	0	17	1	21	0	26	0	0.25	1	3	0	0	1	0	0	Ser83Phe	No	No	No	No	No	No		-	-	-	-	-	-	NA
6670	Salmonella Paratyphi A	2015	Phnom Penh	Yes	22	0	22	0	30	0	25	0	23	0	28	0	34	0	34	0	28	0	30	0	26	0	0.023	0	6	0	0	0	0	0	No	No	No	No	No	No	No		-	-	-	-	-	-	NA
6669	Salmonella Paratyphi A	2015	Kampot	No	23	0	23	0	31	0	25	0	24	0	29	0	35	0	35	0	27	0	30	0	27	0	0.016	0	4	0	0	0	0	0	NA	NA	NA	NA	NA	NA	NA		NA	NA	NA	NA	NA	NA	NA
6698	Salmonella Paratyphi A	2015	Phnom Penh	No	21	0	21	0	29	0	0	1	24	0	27	0	33	0	33	0	15	1	30	0	25	0	0.38	1	4	0	0	1	0	0	Ser83Phe	No	No	No	No	No	No		-	-	-	-	-	-	NA
6700	Salmonella Paratyphi A	2015	Phnom Penh	No	22	0	22	0	29	0	0	1	23	0	28	0	34	0	32	0	16	1	30	0	24	0	0.25	1	4	0	0	1	0	0	Ser83Phe	No	No	No	No	No	No		-	-	-	-	-	-	NA
6735	Salmonella Paratyphi A	2015	Kandal	No	22	0	21	0	29	0	0	1	23	0	26	0	32	0	32	0	12	1	28	0	25	0	0.38	1	6	0	0	1	0	0	Ser83Phe	No	No	No	No	No	No		-	-	-	-	-	-	NA
6736	Salmonella Paratyphi A	2015	Phnom Penh	No	21	0	21	0	29	0	0	1	23	0	26	0	33	0	33	0	15	1	29	0	25	0	0.38	1	4	0	0	1	0	0	Ser83Phe	No	No	No	No	No	No		-	-	-	-	-	-	NA
6740	Salmonella Paratyphi A	2015	Phnom Penh	No	20	0	22	0	29	0	26	0	25	0	27	0	31	0	32	0	26	0	30	0	24	0	0.012	0	4	0	0	0	0	0	NA	NA	NA	NA	NA	NA	NA		NA	NA	NA	NA	NA	NA	NA
6742	Salmonella Paratyphi A	2015	Kandal	No	22	0	21	0	29	0	0	1	23	0	28	0	34	0	33	0	15	1	30	0	25	0	0.25	1	4	0	0	1	0	0	Ser83Phe	No	No	No	No	No	No		-	-	-	-	-	-	NA
6748	Salmonella Paratyphi A	2015	Phnom Penh	No	22	0	22	0	29	0	25	0	24	0	28	0	34	0	33	0	27	0	30	0	26	0	0.023	0	4	0	0	0	0	0	No	No	No	No	No	No	No		-	-	-	-	-	-	NA
6750	Salmonella Paratyphi A	2015	Phnom Penh	No	21	0	21	0	28	0	25	0	23	0	28	0	33	0	33	0	26	0	30	0	24	0	0.023	0	4	0	0	0	0	0	NA	NA	NA	NA	NA	NA	NA		NA	NA	NA	NA	NA	NA	NA
6760	Salmonella Paratyphi A	2015	Phnom Penh	No	22	0	22	0	29	0	0	1	24	0	28	0	34	0	34	0	17	1	30	0	26	0	0.38	1	4	0	0	1	0	0	Ser83Phe	No	No	No	No	No	No		-	-	-	-	-	-	NA
6773	Salmonella Paratyphi A	2015	Phnom Penh	No	22	0	23	0	29	0	0	1	24	0	28	0	33	0	33	0	17	1	32	0	24	0	0.25	1	4	0	0	1	0	0	Ser83Phe	No	No	No	No	No	No		-	-	-	-	-	-	NA
6775	Salmonella Paratyphi A	2015	Phnom Penh	No	21	0	21	0	29	0	0	1	23	0	26	0	32	0	32	0	16	1	30	0	24	0	0.25	1	4	0	0	1	0	0	Ser83Phe	No	No	No	No	No	No		-	-	-	-	-	-	NA
6776	Salmonella Paratyphi A	2015	Phnom Penh	No	21	0	21	0	29	0	0	1	22	0	27	0	32	0	33	0	15	1	28	0	24	0	0.38	1	6	0	0	1	0	0	Ser83Phe	No	No	No	No	No	No		-	-	-	-	-	-	NA
6778	Salmonella Paratyphi A	2015	Phnom Penh	Yes	22	0	24	0	29	0	25	0	25	0	29	0	32	0	33	0	26	0	34	0	26	0	0.012	0	3	0	0	0	0	0	No	No	No	No	No	No	No		-	-	-	-	-	-	NA
6779	Salmonella Paratyphi A	2015	Phnom Penh	No	21	0	21	0	31	0	23	0	23	0	28	0	30	0	32	0	26	0	30	0	24	0	0.016	0	6	0	0	0	0	0	NA	NA	NA	NA	NA	NA	NA		NA	NA	NA	NA	NA	NA	NA
6799	Salmonella Paratyphi A	2015	Phnom Penh	No	19	0	20	0	25	0	25	0	21	0	26	0	32	0	31	0	27	0	28	0	24	0	0.016	0	6	0	0	0	0	0	NA	NA	NA	NA	NA	NA	NA		NA	NA	NA	NA	NA	NA	NA
6803	Salmonella Paratyphi A	2015	Kampong Speu	No	23	0	21	0	29	0	0	1	24	0	28	0	34	0	33	0	15	1	30	0	25	0	0.38	1	4	0	0	1	0	0	Ser83Phe	No	No	No	No	No	No		-	-	-	-	-	-	NA
MDR: multidrug resistance; DCS: decreased ciprofloxacin susceptibility; ESBL: extended spectrum beta lactamase
* Discrepancy between fenotype data of the Institute of Tropical Medicine (Antwerp, Belgium) and fenotype/genotype data of the InstitutePasteur (Paris, France) probably due to deletion of the incHI plasmid during subcultivation
[truncated: 6 more columns]
